# Supplementary material for: Magnetic resonance imaging reveals possible cause of diplopia after Baerveldt glaucoma implantation
Source: PLoS One. 2022 Oct 20;17(10):e0276527. doi: 10.1371/journal.pone.0276527 (PMC9584370; doi:10.1371/journal.pone.0276527)
Supplement: S1 Data — (XLSX) [file pone.0276527.s001.xlsx]

## Sheet: Study data
SUBJECT	GENDER	AGE	TIME_SURGERY	STUDY_EYE	SURGERY	DIPLOPIA	BGI_FELLOW_EYE	MD_STUDY_EYE	MD_FELLOW_EYE	IOP_PREOP	IOP_2W	IOP_6W	IOP_3M	IOP_MRI	G_ELEV	G_DEPR	G_ABD	G_ADD	G_ELEVABD	G_ELEVADD	G_DEPRABD	G_DEPRADD	OCULAR_MOTILITY_RESTRICTIONS	OCULAR_ALIGNEMENT_NEAR_HOR	OCULAR_ALIGNEMENT_NEAR_VER	QUALITY_MRI	BLEB	VOLUME_BLEB_1	BGI_SHIELD	VOLUME_BLEB_2	VOLUME_BLEB_TOTAL	HEIGHT_BLEB	OPTIC_NERVE	DEFORMATION_EYE	VOLUME_EYE	FENESTRATION_PRESENCE	STRINGS_PRESENCE	EXTRA_FLUID_PRESENCE
1	M	75	4	OD	F	YES	NO	-3.13	-11.32	15	18	3	19	15	26	44	25	38	25	28	32	44	6	-2	0	2	YES	177.39	308.434	493.19	979.01	5.1	0	1	7183.1	1	1	0
2	F	61	3	OS	F	YES	NO	-13.17	-3.44	23	16	18	17	NA	35	51	51	45	45	38	49	43	0	-4	0	2	YES	222.92	325.061	546.89	1094.87	5.35	2	0	6187.61	1	1	0
3	M	72	3	OD	F	YES	NO	-9.91	-3.89	23	21	23	23	NA	25	40	31	30	27	28	39	39	5	0	0	2	YES	203.23	283.51	361.57	848.3	5.34	0	0	5277.91	1	1	0
4	F	55	2	OS	F	YES	NO	-6.92	-2.64	21	13	21	14	10	39	44	39	35	32	36	45	40	3	-2	0	2	NO	418	321.863	1255.16	1995.03	12.26	0	1	5314.34	1	0	1
5	F	77	2	OS	F	YES	NO	-6.82	-6.11	16	14	15	25	16	30	51	39	40	28	38	42	42	1	-4	0	2	YES	234.19	323.034	491.48	1048.7	5.27	0	0	6433.57	0	1	0
6	F	66	3	OD	F	NO	NO	-8.99	-3.84	18	10	8	9	16	25	31	35	40	25	20	31	31	8	0	-3	2	YES	316.32	327.104	398.67	1042.09	5.42	1	0	7435.33	1	1	1
7	F	78	4	OS	F	YES	NO	-3.24	-1.47	15	14	11	10	7	27	49	25	40	26	35	42	41	3	0	0	2	YES	171.94	308.332	292.69	772.96	4.5	0	0	6265.35	1	1	0
9	M	60	4	OS	F	NO	NO	-7.08	-3.8	21	14	12	13	13	42	50	45	50	41	43	51	48	0	-6	-2	2	YES	118.71	263.655	308.48	690.85	4.46	0	0	6565.64	0	1	1
10	F	66	4	OD	F	NO	YES	-9.76	-2.17	16	20	35	7	12	35	50	40	57	42	38	50	50	0	NA	NA	2	YES	195.66	299.691	214.05	709.4	4.36	0	0	6642.37	1	1	1
11	M	67	3	OD	F	NO	NO	-23.14	1.11	31	15	12	15	10	41	49	50	49	48	45	57	46	0	-1	0	2	NO	240.32	408.303	19.49	668.11	3.94	0	0	6499.14	0	2	1
12	M	72	3	OS	F	NO	YES	-7.26	-3.03	16	14	16	30	8	38	49	45	42	38	41	49	47	0	-6	0	2	YES	174.27	263.868	316.96	755.1	4.34	0	0	7728.3	1	1	0
13	M	72	3	OD	F	NO	YES	-13.58	-1.13	19	NA	12	21	13	36	47	38	44	37	38	44	45	0	0	0	2	YES	229.22	279.411	331.36	839.99	4.74	0	0	6547.04	1	1	0
14	M	57	1.5	OS	F	NO	YES	-7	0.09	18	10	19	9	11	30	48	41	42	31	36	44	46	0	-2	0	2	YES	222.63	300.359	283.42	806.41	4.39	0	0	7850.29	1	1	0
15	F	72	3.5	OD	F	NO	YES	-12.63	-3.19	33	5	6	16	11	32	48	42	41	40	39	45	45	0	-8	0	3	YES	295.58	290.665	486.25	1072.5	6.12	1	0	5109.33	2	1	1
16	M	71	2.5	OS	F	YES	YES	-2.19	-4.89	20	20	18	23	15	26	49	32	41	25	28	45	44	3	-6	-2	2	YES	142.72	300.024	432.93	875.67	5.17	0	0	5828.36	1	1	0
17	M	58	5	OS	S	YES	NO	-1.5	1.01	42	20	31	9	11	28	45	32	40	30	38	45	45	3	-10	0	2	NO	318.11	298.424	1106.03	1722.56	9.57	0	1	5968.24	1	0	0
18	F	65	6	OD	S	NO	YES	-15.19	-19.28	15	15	12	14	10	28	36	32	28	31	28	36	38	5	-6	10	2	YES	225.63	390.277	543.93	1159.84	6.37	0	1	5826.53	1	0	0
19	M	60	2	OS	S	YES	NO	-0.96	-6.14	21	7	23	19	21	24	28	32	39	25	25	28	30	8	NA	NA	2	NO	579.18	338.618	832.72	1750.52	8.32	0	1	8576.53	1	0	0
20	M	76	6	OD	S	YES	NO	-8.74	-1.65	17	8	28	12	14	28	38	30	40	25	25	39	40	6	-12	0	2	YES	445.13	544.741	8.01	997.88	4.92	0	0	7375.86	1	1	0
21	F	68	5	OS	S	NO	NO	-12.85	-4.82	22	6	12	18	7	35	48	41	40	35	37	45	43	1	0	0	2	NO	306.26	311.166	750.13	1367.55	9.55	0	1	6495.02	1	1	0
22	M	79	3	OD	S	NO	NO	-21.2	-7.93	17	6	16	14	11	19	45	25	25	18	18	45	45	6	NA	NA	2	YES	311.69	379.056	67.37	778.12	3.9	0	0	8017.41	1	1	1
23	M	79	10	OD	S	NO	NO	-25.88	-2.2	20	17	20	23	12	28	44	30	38	27	27	41	41	3	NA	NA	2	YES	194.76	320.47	287.65	802.88	4.39	0	0	6295.25	1	1	0
25	F	67	5	OD	S	NO	NO	-1.85	-2.34	24	7	17	10	13	38	50	43	45	38	38	49	45	0	-12	0	2	NO	221.51	378.983	322.94	923.43	5.52	0	0	5721.21	1	1	1
26	F	74	10	OS	S	NO	YES	-9.07	-11.34	16	15	16	28	11	33	51	42	42	38	39	49	51	0	0	0	3	YES	268.35	283.659	333.21	885.22	5.44	0	0	4716.86	1	1	0
27	F	69	7	OD	S	NO	NO	-3.57	-6.22	18	15	14	10	10	28	47	39	39	28	28	44	44	2	-4	0	2	YES	253.54	317.126	431.09	1001.76	5.99	0	0	5057.39	1	1	0
28	M	71	10	OS	S	NO	NO	-28.56	-6.75	20	38	33	24	8	39	45	39	41	35	40	45	45	1	-2	0	2	YES	192.82	272.561	292.85	758.23	4.74	1	0	6570.41	1	1	0
29	M	68	10	OD	S	NO	YES	-17.93	-1.28	24	34	10	16	15	34	51	40	43	35	35	48	48	0	2	0	2	YES	184.86	271.621	244.77	701.25	4.49	0	0	5172.28	1	1	0
30	F	58	5	OD	S	YES	YES	-7.57	-0.16	24	9	11	15	15	35	48	39	41	39	35	41	45	0	NA	NA	1	YES	164.11	306.635	454.13	924.88	6.17	0	0	6017.12	1	1	0
31	M	57	5	OS	S	YES	NO	-24.75	0.71	26	11	10	14	10	29	48	41	45	30	30	43	38	1	NA	NA	2	NO	1098.75	327.621	671.46	2097.83	9.39	0	0	6441.28	1	1	0
32	M	48	5	OD	S	NO	NO	-11.71	-12.31	20	10	9	8	12	31	45	40	35	34	30	45	35	3	-6	0	2	YES	244.78	466.74	3.84	715.37	3.74	0	0	7386.6	1	1	1
															limit	limit	limit	limit	limit	limit	limit	limit
															27	48	38	41	27	27	38	41
															normal eye	normal eye	normal eye	normal eye	normal eye	normal eye	normal eye	normal eye
															37	58	48	51	37	37	48	51

## Sheet: Metadata
parameter_name	Explanation	Unit	options
SUBJECT	subject number	/
GENDER	define gender	/	M	man
			F	female
AGE	age of the patient at the time of the visit	Years
TIME_SURGERY	time after BGI implantation in the study eye	Years
STUDY_EYE	define the study eye	/	OD	right eye
			OS	left eye
SURGERY	define operational technique of the plate of the implant	/	F	free plate
			S	sutured plate
DIPLOPIA	define type if diplopia is reported by the patient	/	YES
			NO
BGI_FELLOW_EYE	did the fellow eye also undego a BGI implantation?	/	YES
			NO
MD_STUDY_EYE	mean deviation of the visual field of the study eye	/
MD_FELLOW_EYE	mean deeviation of the visual field of the fellow eye	/
IOP_PREOP	intraocular pressure before surgery	mmHg
IOP_2W	intraocular pressure 2 weeks after surgery	mmHg
IOP_6W	intraocular pressure 6 weeks after surgery	mmHg
IOP_3M	intraocular pressure 3 months after surgery	mmHg
IOP_MRI	intraocular pressure during last visit around MRI measurement)	mmHg
G_ELEV	measurement of the study eye motility with the Goldmann in elevation	degree
G_DEPR	measurement of the study eye motility with the Goldmann in depression	degree
G_ABD	measurement of the study eye motility with the Goldmann in abduction	degree
G_ADD	measurement of the study eye motility with the Goldmann in adduction	degree
G_ELEVABD	measurement of the study eye motility with the Goldmann in elevation in abduction	degree
G_ELEVADD	measurement of the study eye motility with the Goldmann in elevation in adduction	degree
G_DEPRABD	measurement of the study eye motility with the Goldmann in depression in abduction	degree
G_DEPRADD	measurement of the study eye motility with the Goldmann in depression in adduction	degree
OCULAR_MOTILITY_RESTRICTIONS	number of gaze directions with restriction	/
OCULAR_ALIGNEMENT_NEAR_VER	ocular deviation in vertical direction
OCULAR_ALIGNEMENT_NEAR_HOR	ocular deviation in horizontal direction
QUALITY_MRI	define the quality of the MR-images	/	0	not useful
			1	limited use
			2	100% use
			3	movement visible
BLEB	blebs seperated?	/	YES
			NO
VOLUME_BLEB_1	volume of the bleb on top of the plate	mm3
BGI_SHIELD	volime of the BGI plate	mm3
VOLUME_BLEB_2	volume of the bleb between the globe and the plate	mm3
VOLUME_BLEB_TOTAL	BGI complex volume, i.e. total volume of bleb 1, bleb 2 and Baerveldt plate together	mm3
HEIGHT_BLEB		mm
OPTIC_NERVE	is contact between the optic nerve and the BGI complex visible?	/	0	yes
			1	no
			2	unable to assess
DEFORMATION_EYE	is a deformation of the globe due to the presence of the BGI complex visible?	/	0	yes
			1	no
			2	unable to assess
VOLUME_EYE	volume of the globe	mm3
FENESTRATION_PRESENCE	are the fenestrations visible?	/	0	yes
			1	no
			2	unable to assess
STRINGS_PRESENCE	is wire in-grow visible?	/	0	yes
			1	no
			2	unable to assess
EXTRA_FLUID_PRESENCE	is an extra fluid area visible?	/	0	yes
			1	no
			2	unable to assess
